# Supplementary material for: Accurate segmentation of intracellular organelle networks using low-level features and topological self-similarity
Source: Bioinformatics. 2024 Sep 20;40(10):btae559. doi: 10.1093/bioinformatics/btae559 (PMC11467052; doi:10.1093/bioinformatics/btae559)
Supplement: btae559_Supplementary_Data [file btae559_supplementary_data.zip]

Archive with 2 entries (2 files):
- SupplementaryMaterial_Final.docx
- SupplementaryVideo_01_R1.mp4
